# Supplementary material for: The Effect of Molecular Weight on the Solubility Properties of Biocompatible Poly(ethylene succinate) Polyester
Source: Polymers (Basel). 2021 Aug 15;13(16):2725. doi: 10.3390/polym13162725 (PMC8398594; doi:10.3390/polym13162725)
Supplement: Supplementary file 1 [file polymers-13-02725-s001.zip]

Archive with 1 entries (1 files):
- polymers-1325925-supplementary.pdf
